# Supplementary material for: Chronic Polystyrene Microplastic Exposure Reduces Testosterone Levels in Mice through Mitochondrial Oxidative Stress and BAX/BCL2-Mediated Apoptosis
Source: Toxics. 2024 Aug 1;12(8):561. doi: 10.3390/toxics12080561 (PMC11359750; doi:10.3390/toxics12080561)
Supplement: Supplementary file 1 [file toxics-12-00561-s001.zip]

Archive with 1 entries (1 files):
- toxics-3104490-supplementary.pdf
